# Supplementary material for: The plasma D-dimer trends and their value in acute lower limb ischemia patients treated by catheter directed thrombolysis
Source: Sci Rep. 2021 May 17;11:10388. doi: 10.1038/s41598-021-89905-x (PMC8128900; doi:10.1038/s41598-021-89905-x)
Supplement: Supplementary file 1 — Supplementary Information. [file 41598_2021_89905_MOESM1_ESM.xlsx]

## Sheet:  Clinical data of the patients
gender	year	smoking	Alcohol consumption	Hypertension	Diabetes mellitus	Atrial fibrillation	Ischemic heart disease	Cerebrovascular disease	Renal insufficiency	Chronic obstructive pulmonary disease	Hyperlipidemia	Liver function（Child-Pugh classification）	Degree of ischemia(Ruther Classification)	Length of the thrombolytic catheter（cm）	Artery occlusion site	amputation	time0	8 h	16 h	24 h	32 h	40 h	48 h	56 h	64 h	72 h	Urokinase usage(*104u)	result
male	77	Y	N	Y	N	Y	N	N	Y	N	Y	B	I	30cm	Iliac femoral artery	No	3.91	6.16	8.28	44.03	162.1	70.5	68.7	76.01	32.1	10.35	280	ineffective
male	85	N	N	N	N	Y	N	N	Y	N	N	B	I	20cm	Superficial temporal artery	No	64	13.96	17.89	19.92	23.73	26.3	63.5	23.59	130.6	13.41	280	ineffective
female	73	N	N	Y	N	N	N	N	Y	N	Y	A	I	20cm	Superficial temporal artery	No	0.52	16.29	18.32	14.79	74.66	9.48	71.9	13.69	40.51	11.98	230	ineffective
male	24	N	N	N	N	N	N	N	N	N	N	A	I	40cm	Superficial temporal artery	Minor amputation	5.92	10.57	22.78	98.12	72.12	49.12	24.77	94.58	9	4.98	240	ineffective
female	82	N	N	Y	N	Y	N	N	N	N	N	A	IIa	20cm	Popliteal artery	No	6.18	9.53	72.6	359.34	264.8	167.56	335.21	143.15	134	31.61	260	ineffective
female	82	N	Y	N	N	Y	N	N	Y	N	N	B	IIa	20cm	Popliteal artery	No	6.15	8.58	82.45	464.9	245.8	173.34	341.3	127.89	129	23.35	260	ineffective
male	77	N	N	Y	N	Y	N	N	Y	N	N	B	IIa	40cm	Femoral popliteal artery	No	0.8	105	13.58	67.41	10.76	63.9	16.41	113.46	111.5	16.03	260	ineffective
female	81	N	N	Y	N	N	N	N	Y	N	Y	B	IIa	30cm	Superficial temporal artery	No	2.99	9.33	33.11	9.63	10.02	23.99	16.57	114.03	19.75	14.33	240	ineffective
female	78	N	Y	N	N	Y	N	N	N	N	N	A	IIa	20cm	Superficial temporal artery	No	1.11	6.34	37.08	59.37	70.23	16.29	74.24	10.98	15.64	7	280	ineffective
male	46	Y	N	N	Y	N	N	Y	N	N	Y	B	IIa	10cm	Popliteal artery	No	1.41	9.42	11.37	13.96	19.65	20.16	24.65	43.13	0.45	6.42	240	ineffective
female	78	Y	N	Y	N	Y	N	Y	N	N	Y	A	IIa	20cm	Superficial temporal artery	No	0.77	5.45	34.94	60.65	68.63	17.45	75.32	11.05	114.58	16.03	280	ineffective
female	78	N	N	N	N	Y	N	Y	N	Y	Y	B	IIa	20cm	Superficial temporal artery	Minor amputation	0.87	5.78	34.36	60.32	68.83	15.99	75.88	11.35	14.54	6.03	260	ineffective
female	88	Y	N	Y	Y	N	N	N	N	N	Y	A	IIa	40cm	Femoral popliteal artery	No	2.25	4.62	21.66	19.03	2.31	35.21	21.07	8.96	3.71	5.86	240	ineffective
male	46	N	Y	N	N	N	Y	N	N	N	Y	A	IIb	10cm	Popliteal artery	No	1.41	9.92	10.37	12.96	17.65	16.16	23.65	132.1	11.35	5.41	240	ineffective
male	46	N	N	Y	N	N	N	N	N	N	N	A	IIb	10cm	Popliteal artery	No	1.41	8.92	9.37	12.36	14.65	15.16	23.85	32.1	23.65	15.22	240	ineffective
female	81	N	N	N	N	N	Y	Y	N	N	Y	B	IIb	30cm	Superficial temporal artery	No	3.12	9.1	32.57	9.67	9.71	24.54	16.35	13.93	19.09	13.42	240	ineffective
female	54	N	N	N	N	Y	N	N	Y	Y	N	A	IIb	20cm	Popliteal artery	No	1.17	8.22	4.87	5.42	11.25	15.34	11.87	7.99	2.23	4.55	200	ineffective
female	84	N	Y	N	Y	Y	Y	N	N	N	Y	B	IIb	40cm	Femoral popliteal artery	No	2.19	40.23	41.54	46.33	78.89	86.23	160.34	158.23	42.02	2.89	200	ineffective
female	73	N	N	Y	N	N	N	N	N	N	N	A	IIb	20cm	Superficial temporal artery	Minor amputation	0.52	17.22	19.12	13.67	75.44	9.34	72.33	14.21	40.51	12.01	230	ineffective
female	82	Y	N	N	N	Y	Y	N	N	N	Y	A	IIb	20cm	Popliteal artery	No	6.54	8.58	82.6	459.9	234.8	153.56	321.2	123.1	121	23.65	260	ineffective
male	89	Y	N	Y	N	N	N	N	N	Y	N	B	IIb	50cm	Femoral popliteal artery	No	1.43	91.2	94	89.02	302.83	206.13	87.97	255.12	29.67	18.96	320	ineffective
female	81	N	N	N	N	N	Y	N	N	N	Y	B	IIb	30cm	Superficial temporal artery	No	2.88	9.32	32.78	9.67	9.32	24.94	17.11	13.43	20.12	13.72	210	ineffective
female	55	N	N	N	N	N	N	N	N	N	N	A	IIb	50cm	Iliofemoral popliteal artery	No	1.79	95.67	34.55	15.67	17.5	40.76	20.32	11.99	2.37	4	260	ineffective
male	55	N	N	Y	N	N	N	N	N	N	N	A	IIb	50cm	Iliofemoral popliteal artery	Major amputation	1.83	94.5	33.9	16.38	16.7	39.41	19.09	112.06	12.31	3.57	270	ineffective
male	55	N	N	N	Y	N	N	N	N	N	N	C	IIb	50cm	Iliofemoral popliteal artery	No	1.83	94.5	33.9	16.38	16.7	39.41	19.09	12.06	2.31	13.5	240	ineffective
male	47	N	N	N	N	N	N	N	Y	N	N	B	IIb	10cm	Tibiofibular artery	No	1.56	3.11	1.16	1.07	1.04	2.88	2.25	1.5	1.42	3.25	280	ineffective
male	40	Y	N	Y	N	N	N	N	Y	N	Y	A	IIb	30cm	Femoral popliteal artery	No	0.51	4.01	40.01	6.88	9.56	5.78	74.68	24.12	11.75	3.35	240	ineffective
male	40	Y	N	N	N	N	N	N	Y	N	Y	A	IIb	30cm	Femoral popliteal artery	No	0.46	3.49	39.51	5.86	9.67	5.57	76.83	23.34	11.8	2.19	240	ineffective
male	68	Y	N	Y	N	Y	N	N	Y	N	Y	A	IIb	30cm	Iliac femoral artery	No	3.7	6.67	29.34	116.23	8.9	3.71	19.48	15.42	33.1	12.18	210	ineffective
male	68	Y	N	N	N	Y	N	N	Y	N	Y	C	IIb	30cm	Iliac femoral artery	No	3.67	6.69	27.34	113.14	8.45	3.66	59.48	15.42	23.1	12.18	240	ineffective
male	40	N	Y	N	Y	N	Y	N	N	Y	Y	A	IIb	30cm	Femoral popliteal artery	No	0.43	3.72	38.98	5.86	10.01	5.57	76.83	23.71	10.78	2.13	240	ineffective
female	73	N	Y	N	N	N	Y	N	N	Y	N	A	IIb	20cm	Superficial temporal artery	No	0.52	16.3	18.33	15	75	9.48	72	13.66	39.33	12	230	ineffective
male	68	N	Y	Y	N	Y	N	N	Y	N	Y	A	IIb	30cm	Iliac femoral artery	No	3.75	6.45	28.66	126.1	9.32	33.81	20.05	16.54	24.22	11.92	240	ineffective
female	54	N	N	Y	N	Y	N	N	Y	N	Y	B	IIb	20cm	Popliteal artery	No	1.37	8.62	4.48	5.72	11.45	15.64	11.47	7.19	2.27	4.78	200	ineffective
male	24	N	Y	Y	N	N	N	N	N	N	Y	A	IIb	40cm	Superficial temporal artery	Minor amputation	6	11.11	23.46	97.5	71.65	48.7	25.01	94.4	8.96	1.1	240	ineffective
female	84	Y	N	N	Y	Y	N	N	N	Y	Y	C	IIb	40cm	Femoral popliteal artery	No	2.49	39.51	42.32	44.33	78.43	84.12	158	58.12	32	11.75	200	ineffective
female	74	Y	N	N	N	Y	N	N	N	N	N	A	III	30cm	Superficial temporal artery	No	3.51	12.04	43.43	40.01	9.67	9.71	24.54	16.35	16.41	13.46	280	ineffective
female	54	N	N	N	N	Y	N	N	Y	N	N	A	III	20cm	Popliteal artery	No	1.23	7.25	4.99	6.42	12.85	25.34	21.87	8.32	2.34	5.12	200	ineffective
male	24	Y	N	N	Y	N	N	Y	N	N	N	A	IIb	40cm	Superficial temporal artery	No	5.92	10.57	23.46	94.34	72.12	48.7	25.26	96.34	30.78	21.23	240	ineffective
male	47	Y	Y	N	N	N	Y	N	N	Y	N	A	IIb	20cm	Femoral popliteal artery	No	1.88	3.21	15.8	13.41	36.5	94.4	18.5	29.5	0.8	1.2	310	ineffective
female	84	N	N	N	N	Y	Y	N	N	N	Y	A	III	40cm	Femoral popliteal artery	No	2.5	39.51	43.12	45.03	79.11	85	159.12	57.6	11.97	6.78	200	ineffective
male	62	N	N	N	N	N	N	N	Y	Y	Y	A	I	20cm	Iliac artery	No	1.09	9.99	13	29	18.84	31	19.37	5.67	3.42	1.2	330	effective
male	80	Y	N	Y	Y	N	N	N	N	N	N	A	I	20cm	Superficial temporal artery	No	0.74	8.14	76.03	39.55	29.31	18.82	25.66	22.6	8.21	3.61	250	effective
female	78	N	N	Y	N	Y	N	N	Y	N	N	A	I	40cm	Femoral popliteal artery	No	12	7.84	47.12	40.22	74.12	6.11	3.18	1.32	1.11	0.64	240	effective
male	56	N	N	N	N	Y	Y	N	N	Y	N	B	I	50cm	Femoral popliteal artery	No	1.21	81.21	2.99	4.19	8.6	135.67	34.44	8.66	6.2	1.34	280	effective
male	59	N	N	N	N	N	N	N	N	Y	N	A	I	40cm	Iliac femoral artery	No	1.23	3.22	4.79	3.99	4.33	4.45	3.11	2.07	2.19	1.23	280	effective
female	62	N	N	Y	N	N	Y	N	N	N	N	A	IIa	20cm	Iliac artery	No	1.09	19	12.98	28.64	19	30.89	9.33	5.7	3.39	1.2	310	effective
male	62	N	N	N	N	N	N	N	N	N	N	A	IIa	20cm	Iliac artery	No	0.99	9.99	12.99	28.99	18.97	31.44	9.24	5.31	3.45	1.16	270	effective
female	76	Y	N	Y	Y	N	Y	N	Y	N	N	B	IIb	40cm	Superficial temporal artery	No	2.45	2.69	40.55	300	259.21	39.73	24.69	15.12	4.32	3.64	210	effective
female	76	N	N	Y	Y	Y	N	N	N	N	Y	B	IIb	40cm	Superficial temporal artery	No	2.54	2.25	39.5	92.8	276.45	40.12	25.34	31.21	5.11	3.45	330	effective
female	65	N	N	N	Y	Y	N	N	N	N	Y	A	IIb	20cm	Iliac artery	No	0.69	3.01	30.12	25.89	68.12	36.67	78.44	50.32	10.34	2.92	310	effective
female	60	N	N	N	N	N	Y	N	N	N	Y	C	IIb	20cm	Popliteal artery	No	1.65	8.42	5.72	0.64	0.64	0.87	0.73	0.9	0.53	0.75	240	effective
male	60	N	N	N	N	N	Y	N	Y	Y	N	A	IIb	20cm	Popliteal artery	No	1.33	8.44	5.87	0.74	0.67	0.9	1.76	0.84	0.56	0.73	240	effective
female	78	Y	N	Y	N	Y	Y	N	Y	N	Y	A	IIb	40cm	Femoral popliteal artery	No	11.58	47.84	44.06	39.1	72.84	6.78	2.45	1.54	1.02	0.71	240	effective
male	66	N	N	N	Y	N	N	N	N	N	N	A	IIa	30cm	Femoral popliteal artery	No	0.2	3.87	37.31	25.75	15.64	7.59	1.18	2.25	1.11	0.69	250	effective
male	66	N	N	N	N	N	N	Y	Y	Y	N	A	IIa	30cm	Femoral popliteal artery	No	0.18	3.78	371	26.22	16.22	7.39	3.12	2.26	1.05	0.66	260	effective
female	78	Y	N	Y	N	Y	N	N	N	N	Y	A	IIa	40cm	Femoral popliteal artery	No	11.56	7.84	44.06	39.1	72.84	6.12	2.12	11.23	1.02	0.65	240	effective
male	57	Y	N	N	N	Y	N	Y	Y	N	N	A	IIa	10cm	Popliteal artery	No	0.66	4.09	2.13	2.19	10.56	6.77	86.86	6.61	4.83	3.13	190	effective
male	57	N	N	Y	N	N	N	Y	Y	Y	N	A	IIa	10cm	Tibiofibular artery	No	0.58	3.79	2.25	3.09	9.47	5.57	56.63	43.56	0.81	2.14	190	effective
male	80	N	N	N	N	N	Y	N	N	N	Y	A	IIb	20cm	Superficial temporal artery	No	0.69	8.06	56.03	40.05	30	8.82	24	29.88	7.54	3.55	250	effective
male	56	Y	N	Y	Y	Y	Y	N	Y	N	Y	A	IIb	50cm	Femoral popliteal artery	No	1.21	80.4	3.01	4.22	8.54	134.3	33.43	28.67	6.18	1.35	280	effective
female	65	Y	N	N	N	Y	N	N	Y	N	Y	A	IIb	20cm	Iliac artery	No	1	2.72	9.28	26.32	67.92	35.51	35.21	69.45	8.06	2.84	220	effective
female	65	Y	N	N	Y	Y	Y	N	Y	N	N	B	IIb	20cm	Iliac artery	No	1	2.79	29.28	25.23	67.23	37.34	34.88	8.99	9.76	2.67	310	effective
male	57	N	N	N	N	Y	N	N	Y	N	Y	A	IIb	10cm	Tibiofibular artery	No	0.68	3.99	2.23	2.09	9.56	4.27	66.83	53.71	11.78	2.33	190	effective
male	59	N	N	N	N	N	Y	N	Y	Y	Y	B	IIb	40cm	Iliac femoral artery	No	1.54	3.22	4.79	4.57	4.91	4.45	3.41	2.07	2.33	1.78	240	effective
male	59	N	N	N	N	N	N	N	Y	N	Y	B	IIb	40cm	Iliac femoral artery	No	1.37	3.33	104.79	4.3	4.12	4.67	13.21	32.1	2.05	1.37	280	effective
male	59	Y	N	Y	N	N	Y	N	N	Y	N	A	IIb	40cm	Iliac femoral artery	No	1.37	3.45	104.79	4.3	4.56	4.61	23.21	12.1	2.05	1.23	280	effective
male	85	Y	N	Y	N	N	Y	Y	N	N	Y	B	IIb	50cm	Femoral popliteal artery	No	3.74	1.81	32.66	100.79	188	75.4	10.23	3.12	0.96	0.97	280	effective
male	85	N	N	Y	N	Y	Y	N	Y	N	Y	B	IIb	50cm	Femoral popliteal artery	No	3.67	11.81	33.12	100.79	17.81	78.12	20.54	13.04	0.97	0.89	280	effective
male	85	Y	N	Y	N	Y	N	N	N	Y	N	A	IIb	50cm	Femoral popliteal artery	No	3.45	11.81	32.12	9.99	17.81	76.56	30.02	23.04	0.97	0.89	280	effective
male	60	N	N	N	N	N	N	Y	Y	N	N	A	IIb	20cm	Popliteal artery	No	1.65	8.78	5.83	0.61	0.66	0.98	3.7	0.88	0.54	0.79	240	effective
male	85	Y	Y	Y	N	Y	N	Y	N	N	N	A	IIb	50cm	Femoral popliteal artery	No	3.74	1.81	32.66	100.79	17.81	75.4	39.87	2.99	1.11	0.78	280	effective
male	66	Y	Y	Y	N	N	N	Y	N	Y	N	A	IIb	30cm	Femoral popliteal artery	No	0.23	3.29	38.12	26.78	16.78	7.99	1.34	12.34	1.01	0.72	190	effective
female	76	N	N	Y	N	Y	N	N	Y	N	Y	B	III	40cm	Superficial temporal artery	No	2.67	2.57	39.5	292.8	256.2	39.73	24.87	20.12	14.42	3.64	230	effective
male	76	Y	N	Y	Y	N	Y	N	N	N	N	A	I	50cm	Femoral popliteal artery	No	0.6	28.23	150.1	38.21	23.44	22.06	7.57	7.16	1.88	0.76	260	markedly effective
female	79	N	N	Y	Y	Y	N	N	N	N	N	C	I	50cm	Femoral popliteal artery	No	7.98	76.75	103.35	212.46	80.2	24.42	3.3	2.63	1.56	1.36	270	markedly effective
male	67	N	N	N	N	N	Y	N	N	N	Y	B	I	40cm	Femoral popliteal artery	No	0.54	46.76	228.44	56.32	27.33	12	3.1	2.34	1.34	0.71	230	markedly effective
male	68	Y	N	Y	Y	N	Y	N	N	N	N	A	I	50cm	Femoral popliteal artery	No	0.84	440.43	180	33.24	12.67	3.49	1.23	1.11	0.89	0.62	230	markedly effective
male	65	Y	Y	Y	Y	N	Y	Y	Y	N	Y	B	I	10cm	Popliteal artery	No	1.19	7.5	9.63	18.39	5.74	3.94	2.3	1.34	0.74	0.53	280	markedly effective
female	68	N	N	N	N	Y	N	Y	N	N	Y	B	I	20cm	Popliteal artery	No	1.99	69.41	130.86	59.85	45.78	20.12	4.73	0.68	0.54	0.44	280	markedly effective
female	79	Y	Y	Y	Y	N	Y	N	Y	N	Y	A	I	50cm	Femoral popliteal artery	No	1.18	624.5	155.37	77.4	53.05	39.3	12.13	2.45	1.06	0.78	240	markedly effective
female	55	N	N	Y	N	N	N	N	N	Y	N	A	IIa	10cm	Popliteal artery	No	0.57	15.71	26.4	59.73	20.45	26.16	5.62	4.96	2.83	0.51	320	markedly effective
female	55	Y	N	Y	N	N	N	N	Y	Y	N	A	IIa	10cm	Popliteal artery	No	0.53	13.91	16.46	50	17.47	16.06	13.62	9.96	5	2.51	320	markedly effective
female	64	Y	N	N	N	Y	Y	N	Y	N	N	A	IIa	10cm	Popliteal artery	No	10.56	19.39	39.64	16.84	39.44	3.23	2.71	1.84	1.57	1	260	markedly effective
female	55	Y	N	Y	Y	N	N	Y	Y	N	Y	B	IIa	10cm	Popliteal artery	No	0.53	13.91	16.46	49.75	17.65	16.36	15.62	9.86	4.63	0.61	320	markedly effective
female	87	Y	N	N	N	Y	N	Y	Y	N	N	B	IIa	20cm	Femoral popliteal artery	No	4.69	3.79	25.86	35.65	159	35.42	22.33	10.05	3.56	1.44	310	markedly effective
female	79	N	N	N	N	Y	N	N	N	N	N	A	IIa	50cm	Femoral popliteal artery	No	7.77	77.77	104.56	213.45	79.79	35.12	19	2.45	1.48	1.4	270	markedly effective
female	79	Y	N	Y	N	Y	N	N	Y	Y	Y	B	IIa	50cm	Femoral popliteal artery	No	7.87	76.75	103.35	266	180	124.34	13.3	2.55	1.47	1.36	270	markedly effective
female	87	Y	N	Y	N	N	N	N	N	Y	N	A	IIb	20cm	Femoral popliteal artery	No	4.68	3.79	25.86	36.6	161	24.82	12.25	8.05	3.22	0.34	310	markedly effective
female	64	N	Y	N	N	Y	N	N	N	N	N	A	IIb	10cm	Popliteal artery	No	10.56	20	40	16.84	9.44	3.23	1.71	1.54	1.47	1.34	260	markedly effective
female	51	N	Y	Y	N	N	N	N	N	N	N	A	IIb	30cm	Femoral popliteal artery	No	1.76	23.78	221.19	18.3	17.12	9.87	8.12	1.9	1.55	1.28	300	markedly effective
female	51	Y	N	N	N	Y	N	N	Y	Y	N	B	IIb	30cm	Femoral popliteal artery	No	1.83	25.11	225	119	16.97	8.87	3.12	1.9	1.55	1.23	300	markedly effective
female	88	N	N	N	N	Y	N	N	N	N	Y	A	IIb	20cm	Iliac artery	No	5.07	38.88	245.05	169.23	23	10.34	7.11	2.76	1.61	1.21	200	markedly effective
male	80	Y	N	Y	N	N	N	Y	Y	N	N	B	IIb	10cm	Popliteal artery	No	1.39	7.69	10.3	13.26	110.91	31	9.37	5.67	3.42	1.2	320	markedly effective
male	80	N	N	N	N	N	N	N	N	N	N	A	IIb	10cm	Tibiofibular artery	No	1.39	7.69	10.3	13.87	75	41	19.37	5.67	2.42	0.56	320	markedly effective
male	81	Y	Y	Y	N	Y	Y	N	N	Y	N	B	IIb	50cm	Femoral popliteal artery	No	2.01	75.21	278.8	171.98	72.89	26.46	4.27	3.9	2.29	1.2	240	markedly effective
female	51	Y	N	N	Y	Y	N	Y	Y	N	Y	B	IIb	30cm	Femoral popliteal artery	No	1.59	24.31	222.22	19	16.67	10.67	4.54	2.22	1.33	1.11	300	markedly effective
female	88	Y	N	N	N	Y	N	Y	Y	Y	N	A	IIb	20cm	Iliac artery	No	4.57	8.88	7.11	67.14	45.05	23	5.34	2.34	1.5	1.1	200	markedly effective
male	90	Y	Y	Y	N	N	N	Y	N	N	N	B	IIb	40cm	Femoral popliteal artery	No	2.01	2.89	260.12	213.22	59.3	50.12	14.17	2.56	1.98	1	210	markedly effective
male	75	Y	N	Y	N	N	N	Y	Y	N	N	B	IIb	30cm	Superficial temporal artery	No	1.03	115.6	180.73	83.91	31.11	5.45	4.23	2.52	1.65	0.98	220	markedly effective
female	88	N	N	N	N	Y	N	Y	N	N	Y	A	IIb	20cm	Iliac artery	No	4.57	39.55	127.11	67.14	44.67	22.78	3.34	2.34	1.5	0.98	200	markedly effective
female	54	Y	N	Y	N	Y	Y	N	N	N	N	A	IIb	10cm	Popliteal artery	No	1.43	36.19	26.32	27.76	32.75	14.33	4.55	2.78	0.66	0.97	190	markedly effective
female	79	Y	N	N	Y	Y	N	N	Y	N	N	B	IIb	10cm	Iliac artery	No	2.9	13.22	40.42	135.01	38.32	29.72	9.36	3.34	1.14	0.93	280	markedly effective
male	90	Y	N	Y	N	N	N	N	Y	N	Y	A	IIb	40cm	Femoral popliteal artery	No	1.91	2.8	253.48	206.79	59.78	47.39	4.04	2.45	1.5	0.91	210	markedly effective
male	34	N	N	N	N	N	N	N	Y	N	Y	A	IIa	10cm	Femoral popliteal artery	No	1.14	5.11	314.34	45.44	6.79	4.89	2.23	2.71	1.59	0.75	240	markedly effective
female	79	N	N	N	N	Y	N	N	Y	N	Y	B	IIa	10cm	Iliac artery	No	2.9	14.22	140.42	75.01	38.62	29.22	3.46	2.45	1.04	0.73	280	markedly effective
male	68	Y	N	Y	N	N	N	N	Y	N	Y	B	IIa	50cm	Femoral popliteal artery	No	0.84	441.23	80	34.12	12.34	4.12	1.43	1.16	0.78	0.7	230	markedly effective
male	61	N	N	N	N	N	N	N	N	N	N	A	IIa	30cm	Femoral popliteal artery	No	1.9	5.66	230.95	57.44	38.55	11.59	1.83	1.32	0.7	0.7	300	markedly effective
male	61	N	N	N	N	N	Y	N	N	N	Y	A	IIa	30cm	Femoral popliteal artery	No	1.9	5.66	230.95	57.44	38.55	12	3.83	1.12	0.7	0.7	300	markedly effective
male	34	N	N	N	N	N	N	N	N	N	N	A	IIa	10cm	Femoral popliteal artery	No	1.44	5.11	114.34	5.84	6.59	4.74	3.26	1.31	1.25	0.68	240	markedly effective
male	56	N	N	N	N	N	Y	N	N	N	Y	A	IIa	20cm	Popliteal artery	No	0.5	1.94	3.23	15.23	71.11	5.45	4.3	2.35	1.15	0.68	260	markedly effective
male	60	N	Y	Y	N	N	N	N	Y	N	N	A	IIa	10cm	Popliteal artery	No	0.62	8.02	15.69	11.78	21.32	2.43	1.57	1.62	0.95	0.68	310	markedly effective
female	81	N	N	N	N	Y	N	N	N	N	N	A	IIa	50cm	Femoral popliteal artery	No	5.55	6.56	139.32	14.2	17.12	10.12	3.23	2.12	1.3	0.67	290	markedly effective
male	67	Y	N	Y	N	N	Y	N	Y	N	Y	B	IIa	40cm	Femoral popliteal artery	No	0.54	46.76	228.44	126.32	27.56	22.75	12.33	3.55	1.78	0.66	230	markedly effective
male	34	N	N	Y	Y	N	Y	N	Y	Y	N	A	IIa	10cm	Femoral popliteal artery	No	1.34	2.11	4.34	5.84	7.59	9.74	2.73	1.74	1.49	0.65	240	markedly effective
female	81	N	N	N	N	Y	N	N	N	N	N	B	IIa	50cm	Femoral popliteal artery	No	4.89	6.85	29.32	14.17	16.84	9.44	3.07	1.71	1.29	0.65	290	markedly effective
male	65	Y	Y	N	N	Y	N	Y	N	N	N	A	IIa	10cm	Popliteal artery	No	1.19	7.5	129.63	19.39	5.64	3.84	2.45	1.2	2.02	0.37	280	markedly effective
male	76	Y	N	Y	N	N	N	N	N	N	Y	B	IIb	50cm	Femoral popliteal artery	No	0.62	27.48	250.1	39.12	24.33	23	17.07	7.16	2	0.87	260	markedly effective
female	67	Y	N	Y	Y	N	N	Y	Y	Y	N	A	IIb	10cm	Popliteal artery	No	1.25	3.09	74.45	32.28	12.28	5.3	3.2	2.02	1.17	0.63	240	markedly effective
female	67	N	N	N	Y	N	N	N	Y	Y	Y	A	IIb	10cm	Popliteal artery	No	2.45	4.09	4.46	2.26	2.27	3.5	1.27	2.02	1.55	0.43	240	markedly effective
female	67	N	Y	Y	Y	N	N	N	Y	N	Y	A	IIb	10cm	Popliteal artery	No	1.45	3.09	4.45	12.28	2.18	2.3	2.02	1.23	1.07	0.33	240	markedly effective
male	90	N	Y	Y	N	N	N	Y	N	N	N	B	IIb	40cm	Femoral popliteal artery	No	1.91	2.8	253.48	180.34	60.12	47.39	14.04	2.45	1.48	0.91	210	markedly effective
male	75	N	N	Y	N	N	N	N	N	Y	Y	B	IIb	30cm	Superficial temporal artery	No	1.03	115.6	180.73	83.91	31.11	5.45	4.3	2.35	2.12	0.9	220	markedly effective
male	60	N	N	N	N	N	N	N	N	N	Y	A	IIb	10cm	Popliteal artery	No	0.62	8.02	135.69	51.78	20.22	3.13	1.23	1.22	2.23	0.88	310	markedly effective
male	44	N	N	Y	Y	N	N	N	Y	N	Y	B	IIb	10cm	Popliteal artery	No	4.99	6.17	8.18	10.13	13.23	6.63	4.15	3.23	1.23	0.87	270	markedly effective
male	75	N	Y	Y	N	N	N	Y	Y	N	N	B	IIb	30cm	Superficial temporal artery	No	1.01	112.33	280.42	53.91	32	6.12	3.33	2.45	1.15	0.87	220	markedly effective
male	56	Y	N	Y	N	N	N	N	N	Y	N	A	IIb	20cm	Popliteal artery	No	0.5	1.94	3.26	15.24	78.55	5.75	3.49	2.35	1.25	0.79	260	markedly effective
male	60	N	N	Y	N	N	Y	N	Y	N	Y	A	IIb	10cm	Popliteal artery	No	0.62	8.02	15.63	111.78	20.32	2.13	1.27	1.52	2.3	0.78	310	markedly effective
male	67	N	N	N	Y	N	N	N	Y	N	Y	A	IIb	40cm	Femoral popliteal artery	No	0.87	16.76	328.78	86.32	47.56	23.19	13	11.11	1.87	0.76	230	markedly effective
male	44	N	N	N	N	N	Y	N	N	N	N	B	IIb	10cm	Tibiofibular artery	No	4.99	7.17	7.19	88	14.28	7.47	3.22	2.3	1.1	0.64	270	markedly effective
female	79	N	N	N	N	Y	N	N	Y	Y	N	B	IIb	10cm	Iliac artery	No	2.9	14.42	40.32	35.01	48.62	3.22	2.46	2.35	0.94	0.63	280	markedly effective
male	44	N	N	N	N	N	Y	N	N	N	N	A	IIb	10cm	Popliteal artery	No	4.99	7.17	7.18	10.27	14.28	7.43	3.22	2.3	1.2	0.62	270	markedly effective
male	61	N	N	N	Y	N	N	N	N	N	Y	A	IIb	30cm	Femoral popliteal artery	No	2.01	6.33	240.23	58.12	40.12	12.1	1.83	1.23	0.69	0.61	300	markedly effective
male	56	Y	N	Y	Y	N	Y	N	Y	N	Y	A	IIb	20cm	Popliteal artery	No	0.49	2.21	3.54	16.24	76.13	5.67	3.56	2.75	2.15	0.59	260	markedly effective
female	54	Y	N	Y	N	Y	Y	N	N	N	N	A	IIb	10cm	Popliteal artery	No	1.73	26.29	126.32	27.56	22.75	4.33	3.55	1.78	0.76	0.57	190	markedly effective
female	54	N	Y	Y	N	Y	N	N	N	N	N	A	IIb	10cm	Popliteal artery	No	1.73	26.19	126.32	27.56	22.35	12.53	2.35	1.38	0.86	0.56	190	markedly effective
male	55	Y	Y	Y	Y	N	Y	Y	N	N	Y	A	IIb	40cm	Femoral popliteal artery	No	2.09	3.38	127.49	8.59	7.73	6.23	5.34	2.2	0.76	0.55	170	markedly effective
male	55	Y	N	Y	Y	N	N	N	Y	N	N	B	IIb	40cm	Femoral popliteal artery	No	1.99	3.38	77.49	9.76	7.98	6.26	4.34	3.2	0.56	0.55	170	markedly effective
female	68	Y	Y	N	Y	Y	N	N	N	N	Y	A	IIb	20cm	Popliteal artery	No	2.06	68.87	50.86	60.21	44.88	18.52	3.35	0.77	0.62	0.48	280	markedly effective
female	68	Y	Y	N	N	Y	N	N	N	Y	N	B	IIb	20cm	Popliteal artery	No	2.06	67.45	50.34	59.85	43.97	18.52	5.73	0.77	0.65	0.44	280	markedly effective
female	81	Y	N	Y	Y	N	N	N	N	N	N	A	IIb	40cm	Femoral popliteal artery	No	0.97	8.26	214.35	21.5	36.08	16.54	9.44	3.21	1.67	0.4	190	markedly effective
female	81	N	N	N	N	N	N	N	N	N	N	B	IIb	40cm	Femoral popliteal artery	No	0.97	8.26	214.35	21.34	36.08	16.84	9.23	3.33	1.71	0.39	190	markedly effective
female	81	N	N	Y	N	N	N	Y	N	Y	N	A	IIb	40cm	Femoral popliteal artery	No	1.01	7.89	212.12	22.12	16.08	17.23	6.22	3.23	1.34	0.39	190	markedly effective
female	75	N	N	N	Y	N	N	N	Y	Y	N	A	IIb	20cm	Femoral popliteal artery	No	1.122	7.66	344.95	68.93	44.16	35.84	24.45	13.38	4.95	2.25	300	markedly effective
male	81	N	N	Y	N	Y	N	Y	N	N	Y	A	IIb	50cm	Femoral popliteal artery	No	1.9	74.21	478.8	121.98	73	35.57	14.3	3.84	2.3	1.16	240	markedly effective
female	79	Y	N	Y	N	N	N	N	N	Y	N	A	III	50cm	Femoral popliteal artery	No	1.18	671.34	156.78	76.78	55.12	40.22	12.65	2.45	0.98	0.67	240	markedly effective
male	79	N	N	N	N	N	N	N	Y	N	Y	A	IIb	50cm	Femoral popliteal artery	No	2	327.15	600.23	120.12	60.12	71.98	33.12	6	4.29	2	190	markedly effective
male	79	N	N	Y	N	N	Y	N	Y	N	Y	B	IIb	50cm	Femoral popliteal artery	No	2.01	327.45	571.45	118	57.28	41.98	24.54	8.57	2.37	0.97	190	markedly effective
male	79	N	N	N	Y	N	N	N	Y	N	Y	A	IIb	50cm	Femoral popliteal artery	No	1.95	323.12	571.87	119.6	67.28	42	22	5.63	4.3	3.84	190	markedly effective
female	75	Y	N	N	N	Y	N	Y	Y	N	Y	B	III	20cm	Femoral popliteal artery	No	1.33	7.58	234.45	78.63	43.87	32.88	20.52	17.38	3.05	0.45	300	markedly effective
